# Supplementary material for: Single duplex DNA sequencing with CODEC detects mutations with high sensitivity
Source: Nat Genet. 2023 Apr 27;55(5):871–9. doi: 10.1038/s41588-023-01376-0 (PMC10181940; doi:10.1038/s41588-023-01376-0)
Supplement: Supplementary file 4 — Table 1–Key NGS metrics. [file 41588_2023_1376_MOESM4_ESM.xlsx]

## Sheet: CODEC WGS
Key metrics of CODEC WGS
Patient	Age	Sex	Disease	Sample type	Related figures	Input mass	End-repair	Library construction	Enrichment	Instrument	Read length	Read pairs	Read pairs with correct structure	Mean insert size	Mean family size	Coverage	Correct product coverage	Duplex depth	Final duplex bases	Duplication rate	Mutations found by Mutect2	CHIP mutations	Residual SNV	Residual SNV rate	Residual indel
ct19			colon cancer	tumor biopsy	4d-f, 5c	20 ng	commerical ER/AT	CODEC v0	WGS	NovaSeq SP	260	352244503	261917283	133	3.06	6.5	3.6	2.03	4686120436	0.673203			32834	7.00665e-06
ct19 (downsampled)			colon cancer	tumor biopsy	4d-f, 5c	20 ng	commerical ER/AT	CODEC v0	WGS	NovaSeq SP	260					4.63	2.7	1.66	3831313294				32518	8.48743e-06
ct19			colon cancer	adjacent tissue	4d-f, 5c	20 ng	commerical ER/AT	CODEC v0	WGS	NovaSeq SP	260	349129907	270089351	130	3.88	5.1	2.8	1.62	3742429468	0.742268			2690	7.18784e-07
BC1	56	F	breast cancer	tumor biopsy	4a,c,g,h, S8	20 ng	commerical ER/AT	CODEC v0	WGS	NovaSeq SP	260	53206010	14402242	126	1.24	2.38464	0.42	0.11005	253115006	0.193548	395		163	6.43976e-07	29
BC2	30	F	breast cancer	tumor biopsy	4a,c,g,h, S8	20 ng	commerical ER/AT	CODEC v0	WGS	NovaSeq SP	260	54112171	18671554	145	1.32	2.06863	0.6	0.141447	325328926	0.242424	167		144	4.42629e-07	32
BC3	52	F	breast cancer	tumor biopsy	4a,c,g,h, S8	20 ng	commerical ER/AT	CODEC v0	WGS	NovaSeq SP	260	59657805	14475467	122	1.22	1.71918	0.42	0.116535	268030769	0.180328	88		181	6.75296e-07	23
BC4	71	F	breast cancer	tumor biopsy	4a,c,g,h, S8	20 ng	commerical ER/AT	CODEC v0	WGS	NovaSeq SP	260	43242123	14424455	130	1.21	1.79429	0.45	0.127217	292598161	0.173554	237		153	5.22901e-07	91
BC6	27	F	breast cancer	tumor biopsy	4a,c,g,h, S8	20 ng	commerical ER/AT	CODEC v0	WGS	NovaSeq SP	260	59935656	17980095	133	1.3	2.27229	0.55	0.144861	333181245	0.230769	182		250	7.50342e-07	40
BC7	49	F	breast cancer	tumor biopsy	4a,c,g,h, S8	20 ng	commerical ER/AT	CODEC v0	WGS	NovaSeq SP	260	45671478	14363271	132	1.26	2.03044	0.44	0.110277	253636892	0.206349	86		176	6.93905e-07	23
BC9	54	F	breast cancer	tumor biopsy	4a,c,g,h, S8	20 ng	commerical ER/AT	CODEC v0	WGS	NovaSeq SP	260	51282725	15066041	134	1.33	1.36734	0.45	0.116683	268369930	0.24812	431		164	6.11097e-07	55
BC10	50	F	breast cancer	tumor biopsy	4a,c,g,h, S8	20 ng	commerical ER/AT	CODEC v0	WGS	NovaSeq SP	260	42436291	14941266	137	1.24	1.78063	0.49	0.129997	298994110	0.193548	133		160	5.35128e-07	54
BC21	47	F	breast cancer	tumor biopsy	4b	20 ng	Duplex-Repair	CODEC	WGS	NovaSeq S4	166	509342007	378110925	131	1.33	17.7	9.54	3.7	8540148411	0.24812	5942		3278	3.83e-07	427
BC1	56	F	breast cancer	buffy coat	S7a	20 ng	commerical ER/AT	CODEC v0	WGS	NovaSeq SP	260	136366328	19140135	129	1.37	3.15	0.65	0.249587	574049926	0.270073			192	3.34e-07
BC3	52	F	breast cancer	buffy coat	S7a	20 ng	commerical ER/AT	CODEC v0	WGS	NovaSeq SP	260	105916653	19857767	127	1.32	2.09	0.67	0.276662	636321495	0.242424			206	3.24e-07
BC4	71	F	breast cancer	buffy coat	S7a	20 ng	commerical ER/AT	CODEC v0	WGS	NovaSeq SP	260	136291244	22492276	120	1.27	3.26	0.75	0.348923	802523035	0.212598			454	5.66e-07
BC5	38	F	breast cancer	buffy coat	S7a	20 ng	commerical ER/AT	CODEC v0	WGS	NovaSeq SP	260	159617501	28235587	135	1.37	3.63	1	0.399796	919530148	0.270073			283	3.08e-07
BC6	27	F	breast cancer	buffy coat	S7a	20 ng	commerical ER/AT	CODEC v0	WGS	NovaSeq SP	260	123974748	18573329	139	1.31	3.48	0.7	0.235939	542660345	0.236641			128	2.36e-07
BC8	53	F	breast cancer	buffy coat	S7a	20 ng	commerical ER/AT	CODEC v0	WGS	NovaSeq SP	260	111401394	19833827	136	1.36	2.28	0.7	0.261719	601952917	0.264706			200	3.32e-07
BC9	54	F	breast cancer	buffy coat	S7a	20 ng	commerical ER/AT	CODEC v0	WGS	NovaSeq SP	260	123734472	23005652	139	1.28	3.27	0.88	0.339088	779902910	0.21875			256	3.28e-07
BC10	50	F	breast cancer	buffy coat	S7a	20 ng	commerical ER/AT	CODEC v0	WGS	NovaSeq SP	260	149289226	23758473	139	1.51	3.11	0.79	0.298225	685917396	0.337748			219	3.19e-07
NA12878			Normal cell line	cell line	5a,b S2a,c,d,e, S5a,b	20 ng	commerical ER/AT	CODEC v0	WGS	HiSeq 2500	260	228250121	130783255	125	1.1	11.6	4.94			0.0909091
NA12878			Normal cell line	cell line	5a,b S2a,c,d,e, S5a,b	20 ng	commerical ER/AT	CODEC v0	WGS	NovaSeq SP	260	657016829	305781108	125	1.1	26.97	7.68			0.0909091
NA12878			Normal cell line	cell line	2d, 3b, S2, S5a,b	20 ng	commerical ER/AT	CODEC	WGS	NovaSeq SP	260	213657377	156648668	136	1.1	8.46	5.92	2.19	5481559086	0.0909091			6536	1.19e-06	6346
BC1	56	F	breast cancer	cell-free DNA	3e, S2f, S7c	3 ng	commerical ER/AT	CODEC	WGS	NovaSeq SP	260	84039434	59222232	162	1.2	4.07	2.57	0.64	1464975596	0.166667	63	33	432	2.95e-07	96
BC3	52	F	breast cancer	cell-free DNA	3e, S2f, S7c	2.5 ng	commerical ER/AT	CODEC	WGS	NovaSeq SP	260	89127018	66333634	159	1.24	3.75	2.77	0.83	1898620809	0.193548	10	68	705	3.71e-07	131
BC5	38	F	breast cancer	cell-free DNA	3e, S2f, S7c	5 ng	commerical ER/AT	CODEC	WGS	NovaSeq SP	260	73984086	55744768	166	1.18	3.44	2.55	0.64	1463525788	0.152542	35	10	374	2.56e-07	75
BC9	54	F	breast cancer	cell-free DNA	3e, S2f	14 ng	commerical ER/AT	CODEC	WGS	NovaSeq SP	260	94970119	67364631	167	1.18	4.94	3.13	0.8	1836243992	0.152542	317	36	638	3.47e-07	158
HD1	53	F	healthy donor	cell-free DNA	3e, S2f, S7c	20 ng	commerical ER/AT	CODEC	WGS	NovaSeq SP	260	91067867	54379794	165	1.16	5.35	2.53	0.47	1091283086	0.137931		12	411	3.77e-07	126
HD2	30	F	healthy donor	cell-free DNA	3e, S2f, S7c	20 ng	commerical ER/AT	CODEC	WGS	NovaSeq SP	260	90684179	58931951	160	1.18	4.48	2.53	0.6	1371516424	0.152542		9	871	6.35e-07	282
HD3	48	F	healthy donor	cell-free DNA	3e, S2f, S7c	20 ng	commerical ER/AT	CODEC	WGS	NovaSeq SP	260	102369994	65291062	168	1.17	5.87	3.03	0.79	1825954300	0.145299		40	647	3.54e-07	143
HD4	38	M	healthy donor	cell-free DNA	3e, S2f, S7c	20 ng	commerical ER/AT	CODEC	WGS	NovaSeq SP	260	56395419	38083844	167	1.19	2.98	1.72	0.46	1058677724	0.159664		14	443	4.18e-07	127
BC5	38	F	breast cancer	buffy coat	3c, S2f, S9	20 ng	Duplex-Repair	CODEC	WGS	NovaSeq S4	166	539383465	327229668	141	1.39	17.93	9.15862	2.39	5506061143	0.280576			1153	2.09e-07	204
BC5 (downsampled)	38	F	breast cancer	buffy coat	3c, S2f, S9	20 ng	Duplex-Repair	CODEC	WGS	NovaSeq S4	166					5.67263	3.37	0.79	1816252509				378	2.08121e-07	36
BC11	42	F	breast cancer	buffy coat	3c, S2f, S9	20 ng	Duplex-Repair	CODEC	WGS	NovaSeq S4	166	551635846	320639230	141	1.5	17.6	8.1454	2.13	4890954375	0.333333			1235	2.53e-07	158
BC11 (downsampled)	42	F	breast cancer	buffy coat	3c, S2f, S9	20 ng	Duplex-Repair	CODEC	WGS	NovaSeq S4	166					5.65431	3.09	0.67	1537035648				402	2.61542e-07	32
BC12	38	F	breast cancer	buffy coat	3c, S2f, S9	20 ng	Duplex-Repair	CODEC	WGS	NovaSeq S4	166	145792980	81253601	133	1.27	5.61	2.294	0.47	1080843122	0.212598			273	2.53e-07	42
BC13	33	F	breast cancer	buffy coat	3c, S2f, S9	20 ng	Duplex-Repair	CODEC	WGS	NovaSeq S4	166	157922552	101120231	140	1.3	5.9	3.03754	0.77	1761088295	0.230769			265	1.5e-07	49
BC14	38	F	breast cancer	buffy coat	3c, S2f, S9	20 ng	Duplex-Repair	CODEC	WGS	NovaSeq S4	166	177563198	100676610	133	1.28	6.62	2.80761	0.57	1305269264	0.21875			260	1.99e-07	45
BC15	67	F	breast cancer	buffy coat	3c, S2f, S9	20 ng	Duplex-Repair	CODEC	WGS	NovaSeq S4	166	187752167	111082469	138	1.32	6.8	3.1291	0.7	1621039281	0.242424			443	2.73e-07	77
BC16	73	F	breast cancer	buffy coat	3c, S2f, S9	20 ng	Duplex-Repair	CODEC	WGS	NovaSeq S4	166	176215974	111744961	136	1.31	6.05	3.21826	0.8	1835443863	0.236641			593	3.23e-07	64
BC17	71	F	breast cancer	buffy coat	3c, S2f, S9	20 ng	Duplex-Repair	CODEC	WGS	NovaSeq S4	166	178572938	99795053	136	1.3	6.33	2.82619	0.62	1436041412	0.230769			440	3.06e-07	55
BC18	41	F	breast cancer	buffy coat	3c, S2f, S9	20 ng	Duplex-Repair	CODEC	WGS	NovaSeq S4	166	166000311	104060037	142	1.27	6.36	3.20636	0.74	1702592829	0.212598			327	1.92e-07	61
BC19	29	F	breast cancer	buffy coat	3c, S2f, S9	20 ng	Duplex-Repair	CODEC	WGS	NovaSeq S4	166	171028429	110064394	140	1.39	5.99	3.13609	0.91	2081916233	0.280576			371	1.78e-07	75
BC20	40	F	breast cancer	buffy coat	3c, S2f, S9	20 ng	Duplex-Repair	CODEC	WGS	NovaSeq S4	166	151017910	85439429	134	1.25	5.84	2.43122	0.46	1061303434	0.2			243	2.29e-07	31
BC21	47	F	breast cancer	buffy coat	3c, S2f, S9	20 ng	Duplex-Repair	CODEC	WGS	NovaSeq S4	166	168029487	112320503	142	1.4	5.85	3.19112	0.88	2024991925	0.285714			444	2.19e-07	69
BC22	72	F	breast cancer	buffy coat	3c, S2f, S9	20 ng	Duplex-Repair	CODEC	WGS	NovaSeq S4	166	200114160	139648299	138	1.33	6.93	4.01625	1.02	2337638478	0.24812			835	3.57e-07	87
BC23	58	F	breast cancer	buffy coat	3c, S2f, S9	20 ng	Duplex-Repair	CODEC	WGS	NovaSeq S4	166	149247842	83644415	139	1.3	5.46	2.40981	0.53	1222516415	0.230769			356	2.91e-07	50
BC24	56	F	breast cancer	buffy coat	3c, S2f, S9	20 ng	Duplex-Repair	CODEC	WGS	NovaSeq S4	166	158070289	101617217	142	1.32	5.57	3.02497	0.74	1693424833	0.242424			433	2.56e-07	62
SPM	39	M	healthy donor	sperm	2e	20 ng	commerical ER/AT	CODEC	WGS	NovaSeq SP	260	157689799	110525641	151	1.11	7.85	4.38	0.748	1719896981	0.0990991			872	5.07e-07	43
SPM	39	M	healthy donor	sperm	2e	20 ng	Duplex-Repair	CODEC	WGS	NovaSeq SP	260	175552122	125130620	155	1.1	7.89	5.12	0.966	2220944192	0.0909091			223	1e-07	28
SPM	39	M	healthy donor	sperm	2e, S6c	6 ng	restriction enzymes + ddBTP-Block ER/AT	CODEC	WGS	NovaSeq S4	166	355966995	153851270	112	1.26	10.38	4.21	1.53	3492294355	0.206349			95	2.72e-08	17
Coverage: unique coverage after deduplication including CODEC byproducts and regions without overlap between read 1 and 2; before applying CODEC filters for base qaulity and mapping quality. Calculated by Picard collectWgsMetreics
Correct product coverage: Similar to coverage but byproducts are removed
Duplex depth: unique overage after deduplication and applying all analysis filters including CODEC error correction. Final duplex bases / target territory
Final duplex bases: final bases passing deduplication and all analysis filters, which were used for mutation detections
Mutations found by Mutect2: mutaions called from CODEC data which are also found by Mutect2 in 60x standard WGS
CHIP mutations: mutaions called from CODEC data which are validated to be clonal hemetoposis related by DupSeq

## Sheet: CODEC Capture
Key metrics of targeted CODEC with hybridization capture enrichment
Patient	Age	Sex	Disease	Sample type	Related figures	Input mass	End-repair	Library construction	Enrichment	Instrument	Read length	Read pairs	Read pairs with correct structure	Target territory (bp)	Read pair on-target (at least one read)	On-target rate	Mean insert size	Mean family size	Coverage	Correct product coverage	Duplex depth	Final duplex bases	Duplication rate	Mutations found by Mutect2	CHIP mutations	Residual SNV	Residual SNV rate
PT315			breast cancer	cell-free DNA	2a-c, S3b, S4a,c	20 ng	commerical ER/AT	CODEC	single-capture	NovaSeq SP	260	45862613	19391062	800000	12898875	0.281	150	1.54	3904.16	329.677	123.254	98602898	0.350649	3	2	37	3.75e-07
HD82	21	F	Health Donor	cell-free DNA	2a-c, S3b, S4a,c, S6a	20 ng	commerical ER/AT	CODEC	single-capture	NovaSeq SP	260	53811028	22364812	800000	15873890	0.295	157	1.74	4944.64	245.222	60.0236	48018915	0.425287	0	2	10	2.08e-07
BC1	56	F	breast cancer	cell-free DNA	3d, 4i, S4a	3 ng	commerical ER/AT	CODEC	double-capture	NovaSeq SP	260	30403458	13315342	122640	22845941	0.751	158	2.47	8049.13	164.904	44.3623	5440590	0.595142	97	92	2	3.68e-07
BC3	52	F	breast cancer	cell-free DNA	3d, 4i, S4a	2.5 ng	commerical ER/AT	CODEC	double-capture	NovaSeq SP	260	22923420	7809887	151920	16608791	0.725	153	1.97	6134.34	112.784	25.8975	3934343	0.492386	18	136	7	1.78e-06
BC5	38	F	breast cancer	cell-free DNA	3d, 4i, S4a	5 ng	commerical ER/AT	CODEC	double-capture	NovaSeq SP	260	12251189	6189625	89640	8648178	0.706	161	2.57	3872.67	106.716	49.0712	4398743	0.610895	38	24	0	0
BC9	54	F	breast cancer	cell-free DNA	2c, 3d, 4i, S4a	14 ng	commerical ER/AT	CODEC	double-capture	NovaSeq SP	260	24599001	10935545	195000	19445397	0.79	163	2.29	4920.36	184.571	103.009	20086727	0.563319	425	205	6	2.99e-07
HD1	53	F	healthy donor	cell-free DNA	2c, 3d, S4a,b	20 ng	commerical ER/AT	CODEC	double-capture	NovaSeq SP	260	18750582	7684686	98640	13144599	0.701	162	2.18	6200.36	380.547	186.729	18418961	0.541284	0	34	1	5.43e-08
HD2	30	F	healthy donor	cell-free DNA	2c, 3d, S4a,b	20 ng	commerical ER/AT	CODEC	double-capture	NovaSeq SP	260	21097462	10652421	89760	14069975	0.667	157	2.65	5119.82	244.063	111.066	9969286	0.622642	0	21	5	5.02e-07
HD3	48	F	healthy donor	cell-free DNA	2c, 3d, S4a,b	20 ng	commerical ER/AT	CODEC	double-capture	NovaSeq SP	260	27609193	11484761	136320	19571826	0.709	165	2.03	7033.05	445.035	350.54	47785628	0.507389	0	82	8	1.67e-07
HD4	38	M	healthy donor	cell-free DNA	2c, 3d, S4a,b	20 ng	commerical ER/AT	CODEC	double-capture	NovaSeq SP	260	16208436	8575058	74880	10484874	0.647	164	2.49	4300.15	292.224	211.839	15862490	0.598394	0	18	5	3.15e-07
PT95	48	F	breast cancer	buffy coat	S5c	20 ng	commerical ER/AT + USER	CODEC_V0	WES	NovaSeq SP	260	124898810	32412343	38794071	45457671	0.364	116	2.36	83.1502	9.5638	2.83134	109839083	0.576271	0	0	54	4.92e-07
Coverages were calculated by Picard CollectHsMetrics on the target regions. This is the deduplicated coverage corresponding to MEAN_TARGET_COVERAGE
Correct product coverages were calculated by first removing byproducts and then Picard CollectHsMetrics on the target regions. This is the deduplicated coverage corresponding to MEAN_TARGET_COVERAGE
final duplex bases: final bases passing deduplication and all analysis filters, which were used for mutation detections
On-target rate: It is calculated on the fragment-level. Read pair on-target (at least one read) / Read pairs
Duplex depth: Final duplex bases / target territory

## Sheet: Duplex Sequencing
Key metrics of Duplex Sequencing
Patient	Age	Sex	Disease	Sample type	Related figures	Input mass	End-repair	Library construction	Enrichment	Instrument	Read length	Read pairs	Target territory (bp)	On-target rate	Mean insert size	Mean family size	Coverage	Duplex depth	Final duplex bases	Duplication rate	Mutations found by Mutect2	CHIP mutations	Num_residual_SNV	Residual_SNV_rate
PT315			breast cancer	cell-free DNA	2a,b,c, S3b, S4a,c	20 ng	commerical ER/AT	DupSeq	single-capture	NovaSeq SP	260	30160568	800000	0.887	183	1.44	2418.52	40.4673	32373821	0.305556	3	2	19	5.87e-07
HD82	21	F	healthy donor	cell-free DNA	2a,b,c, S3b, S4a,c, S6a	20 ng	commerical ER/AT	DupSeq	single-capture	NovaSeq SP	260	29342530	800000	0.892	204	1.89	1655.97	144.811	115848783	0.470899	0	2	32	2.76e-07
PT315			breast cancer	buffy coat	2a,b, S3b	20 ng	commerical ER/AT	DupSeq	single-capture	NovaSeq SP	260	27818259	800000	0.9	166	1.87	1485.34	95.1605	76128435	0.465241	0	2	18	2.36443e-07
HD82	21	F	healthy donor	buffy coat	2a,b, S3b	20 ng	commerical ER/AT	DupSeq	single-capture	NovaSeq SP	260	26841207	800000	0.89	173	1.61	1847.2	49.321	39456840	0.378882	0	2	8	2.02753e-07
NA12878			healthy donor	cell line	2d	20 ng	commerical ER/AT	DupSeq	WGS	NovaSeq SP	260	305459440	2507000000	WGS	141	1.06	17	0.036101	90505100	0.0566038	0	0	122	1.35e-06
BC1	56	F	breast cancer	cell-free DNA	2c, 4i, S4a	9 ng	commerical ER/AT	DupSeq	double-capture	NovaSeq SP	151	18560051	122640	0.997	205	7.47	2202.72	387.965	47580036	0.866131	94	92	13	2.73e-07
BC3	52	F	breast cancer	cell-free DNA	2c, 4i, S4a	11.5 ng	commerical ER/AT	DupSeq	double-capture	NovaSeq SP	151	71502515	151920	0.998	176	18.5	2785.84	597.878	90829677	0.945946	12	136	41	4.51e-07
BC5	38	F	breast cancer	cell-free DNA	4i, S4a	23 ng	commerical ER/AT	DupSeq	double-capture	NovaSeq SP	151	32385012	89640	0.992	225	7.94	4235.56	934.106	83733301	0.874055	36	24	31	3.7e-07
BC9	54	F	breast cancer	cell-free DNA	4i, S4a	46 ng	commerical ER/AT	DupSeq	double-capture	NovaSeq SP	151	76265183	195000	0.996	203	6.16	5458.63	1525.68	297508033	0.837662	425	205	97	3.26e-07
HD1	53	F	healthy donor	cell-free DNA	2c, S4a,b	20 ng	commerical ER/AT	DupSeq	double-capture	NovaSeq SP	151	39408963	98640	0.985	236	11	3959.53	605.027	59679912	0.909091	0	34	16	2.68e-07
HD2	30	F	healthy donor	cell-free DNA	2c, S4a,b	20 ng	commerical ER/AT	DupSeq	double-capture	NovaSeq SP	151	32589996	89760	0.982	189	19.3	2272.77	364.908	32754115	0.948187	0	21	8	2.44e-07
HD3	48	F	healthy donor	cell-free DNA	2c, S4a,b	20 ng	commerical ER/AT	DupSeq	double-capture	NovaSeq SP	151	45130102	136320	0.995	206	5.76	5596.43	1082.16	147519379	0.826389	0	82	37	2.51e-07
HD4	38	M	healthy donor	cell-free DNA	2c, S4a,b	20 ng	commerical ER/AT	DupSeq	double-capture	NovaSeq SP	151	26945692	74880	0.987	221	11.4	3655.92	504.511	37777818	0.912281	0	18	8	2.12e-07
BC1	56	F	breast cancer	buffy coat	3d,e	500 ng	commerical ER/AT	DupSeq	double-capture	HiseqX	151	584146114	122640	0.952	244	7.74	159737	7724.73	947361134	0.870801	0	97	251	2.65e-07
BC3	52	F	breast cancer	buffy coat	3d,e	500 ng	commerical ER/AT	DupSeq	double-capture	HiseqX	151	450229800	151920	0.984	224	5.9	124103	7391.99	1122991283	0.830508	0	141	264	2.35e-07
BC5	38	F	breast cancer	buffy coat	3d,e	500 ng	commerical ER/AT	DupSeq	double-capture	HiseqX	151	305940136	89640	0.981	222	6.81	124473	7206.14	645958278	0.853157	0	32	155	2.4e-07
BC9	54	F	breast cancer	buffy coat	3d,e	500 ng	commerical ER/AT	DupSeq	double-capture	HiseqX	151	592955282	195000	0.984	221	5.45	131177	8191.94	1597428072	0.816514	0	212	364	2.28e-07
HD1	53	F	healthy donor	buffy coat	3d,e	500 ng	commerical ER/AT	DupSeq	double-capture	HiseqX	151	336950774	98640	0.981	240	8.37	110435	4975.36	490769763	0.880526	0	36	187	3.81e-07
HD2	30	F	healthy donor	buffy coat	3d,e	500 ng	commerical ER/AT	DupSeq	double-capture	HiseqX	151	301017297	89760	0.979	253	5.91	131873	6193.68	555945001	0.830795	0	24	112	2.01e-07
HD3	48	F	healthy donor	buffy coat	3d,e	500 ng	commerical ER/AT	DupSeq	double-capture	HiseqX	151	492431899	136320	0.981	238	9.24	104252	4868.76	663709014	0.891775	0	85	240	3.62e-07
HD4	38	M	healthy donor	buffy coat	3d,e	500 ng	commerical ER/AT	DupSeq	double-capture	HiseqX	151	241320932	74880	0.98	235	7.97	105294	5055.28	378539044	0.874529	0	20	81	2.14e-07
BC1	56	F	breast cancer	buffy coat	S7a	500 ng	commerical ER/AT	DupSeq	double-capture	NovaSeq S1	100	593072354	34320	0.99	216	75.5	34804	2425.49	83242832	0.986755	0	41	26	3.12e-07
BC3	52	F	breast cancer	buffy coat	S7a	500 ng	commerical ER/AT	DupSeq	double-capture	NovaSeq S1	100	100693942	35760	0.99	194	9.77	33356	5322.67	190338569	0.897646	0	44	57	2.99e-07
BC4	71	F	breast cancer	buffy coat	S7a	500 ng	commerical ER/AT	DupSeq	double-capture	NovaSeq S1	100	138730830	54120	0.99	208	13.7	28063	1704.82	92264723	0.927007	0	45	41	4.44e-07
BC5	38	F	breast cancer	buffy coat	S7a	500 ng	commerical ER/AT	DupSeq	double-capture	NovaSeq S1	100	175915274	62640	0.99	189	15	28287	1732.71	108537227	0.933333	0	34	25	2.3e-07
BC6	27	F	breast cancer	buffy coat	S7a	500 ng	commerical ER/AT	DupSeq	double-capture	NovaSeq S1	100	79936038	38280	0.99	193	11.8	27013	1565.07	59910792	0.915254	0	10	15	2.5e-07
BC8	53	F	breast cancer	buffy coat	S7a	500 ng	commerical ER/AT	DupSeq	double-capture	NovaSeq S1	100	76642897	37800	0.99	204	9.82	29354	2179.66	82390978	0.898167	0	31	18	2.18e-07
BC9	54	F	breast cancer	buffy coat	S7a	500 ng	commerical ER/AT	DupSeq	double-capture	NovaSeq S1	100	379901578	54240	0.99	192	87.7	13968	518.693	28133902	0.988597	0	12	5	1.78e-07
BC10	50	F	breast cancer	buffy coat	S7a	500 ng	commerical ER/AT	DupSeq	double-capture	NovaSeq S1	100	125338772	47760	0.99	195	13.6	29107	1884.79	90017767	0.926471	0	18	22	2.44e-07
BC1	56	F	breast cancer	tumor biopsy	4c	139 ng	commerical ER/AT	DupSeq	double-capture	NovaSeq S1	100	48601286	75360	0.99	194	7.49	11274	1335.72	100659779	0.866489	382		34	3.37771e-07
BC3	52	F	breast cancer	tumor biopsy	4c	164.5 ng	commerical ER/AT	DupSeq	double-capture	NovaSeq S1	100	28981359	39000	0.99	194	7.39	13065	1588.83	61964532	0.864682	92		20	3.22765e-07
BC4	71	F	breast cancer	tumor biopsy	4c	500 ng	commerical ER/AT	DupSeq	double-capture	NovaSeq S1	100	105443313	51360	0.99	191	12.3	24990	1314.7	67523040	0.918699	204		19	2.81385e-07
BC6	27	F	breast cancer	tumor biopsy	4c	500 ng	commerical ER/AT	DupSeq	double-capture	NovaSeq S1	100	159706914	69600	0.99	184	15	24662	1100.71	76609654	0.933333	182		39	5.09074e-07
BC10	50	F	breast cancer	tumor biopsy	4c	500 ng	commerical ER/AT	DupSeq	double-capture	NovaSeq S1	100	122908188	51000	0.99	187	18.2	22489	890.338	45407253	0.945055	162		19	4.18435e-07
Coverages were calculated by Picard CollectHsMetrics on the target regions. This is the deduplicated coverage corresponding to MEAN_TARGET_COVERAGE
On- target rates were calculated by Picard CollectHsMetrics. This correspondes to PCT_SELECTED_BASES
Final duplex bases: final bases passing deduplication and all analysis filters, which were used for mutation detections
duplex depth: final _duplex bases / target territory

## Sheet: Standard NGS
Key metrics of standard NGS
Patient	Age	Sex	Disease	Sample type	Related figures	Library construction	Enrichment	Read pairs	Mean insert size	Coverage	Final bases	Final covearge	Duplication rate	Residual SNV rate
ct19			colon cancer	tumor biopsy		Standard	WGS	282875928	152	12			0.08
ct19			colon cancer	normal colon		Standard	WGS	265417532	150	13			0.08
BC1	56	F	breast cancer	buffy coat		Standard	WGS	251556098	188.334	13			0.108402
BC2	30	F	breast cancer	buffy coat		Standard	WGS	253345409	488.268	20			0.132964
BC3	52	F	breast cancer	buffy coat		Standard	WGS	249638136	186.572	13			0.098914
BC4	71	F	breast cancer	buffy coat		Standard	WGS	238665546	181.56	12			0.10105
BC5(downsampled)	38	F	breast cancer	buffy coat	3c	Standard	WGS			6.08131	10545959099	4.5852		0.000157283
BC5	38	F	breast cancer	buffy coat		Standard	WGS	277823883	181.471	14			0.106416
BC6	27	F	breast cancer	buffy coat		Standard	WGS	270464596	178.868	13			0.103738
BC7	49	F	breast cancer	buffy coat		Standard	WGS	208374616	215.69	12			0.098134
BC9	54	F	breast cancer	buffy coat		Standard	WGS	272312476	189.745	14			0.107445
BC10	50	F	breast cancer	buffy coat		Standard	WGS	294510634	199.655	16			0.108304
BC11 (downsampled)	42	F	breast cancer	buffy coat	3c	Standard	WGS			6.11414	10612665729	4.6142		0.000170303
BC11	42	F	breast cancer	buffy coat		Standard	WGS	299069578	188.903	15			0.111036
BC12 (downsampled)	38	F	breast cancer	buffy coat	3c	Standard	WGS			6.04922	10507216365	4.56835		0.000160528
BC12	38	F	breast cancer	buffy coat		Standard	WGS	246383426	184.988	12			0.093856
BC13 (downsampled)	33	F	breast cancer	buffy coat	3c	Standard	WGS			6.00527	10395516155	4.51979		0.000150943
BC13	33	F	breast cancer	buffy coat		Standard	WGS	211237593	185.809	11			0.083604
BC14 (downsampled)	38	F	breast cancer	buffy coat	3c	Standard	WGS			6.22629	11540985552	5.01782		0.000167157
BC14	38	F	breast cancer	buffy coat		Standard	WGS	229536331	410.325	15			0.251142
BC15 (downsampled)	67	F	breast cancer	buffy coat	3c	Standard	WGS			6.42542	12025424150	5.22845		0.000171916
BC15	67	F	breast cancer	buffy coat		Standard	WGS	319891773	390.392	21			0.259315
BC16 (downsampled)	73	F	breast cancer	buffy coat	3c	Standard	WGS			6.27122	11678938270	5.0778		0.000146232
BC16	73	F	breast cancer	buffy coat		Standard	WGS	250416500	397.337	17			0.239955
BC17 (downsampled)	71	F	breast cancer	buffy coat	3c	Standard	WGS			6.35908	11824603220	5.14113		0.000158538
BC17	71	F	breast cancer	buffy coat		Standard	WGS	286150153	397.932	19			0.253744
BC18 (downsampeld)	41	F	breast cancer	buffy coat	3c	Standard	WGS			6.34374	11908307890	5.17753		0.000159855
BC18	41	F	breast cancer	buffy coat		Standard	WGS	282444186	379.52	19			0.244371
BC19 (downsampeld)	29	F	breast cancer	buffy coat	3c	Standard	WGS			6.29425	11770340040	5.11754		0.000192288
BC19	29	F	breast cancer	buffy coat		Standard	WGS	264314232	374.039	18			0.229414
BC20 (downsampled)	40	F	breast cancer	buffy coat	3c	Standard	WGS			6.29064	11667131725	5.07267		0.000205047
BC20	40	F	breast cancer	buffy coat		Standard	WGS	260017739	380.548	17			0.238795
BC21 (downsampled)	47	F	breast cancer	buffy coat	3c	Standard	WGS			6.28212	11599707649	5.04335		0.000190965
BC21	47	F	breast cancer	buffy coat		Standard	WGS	261150456	402.369	18			0.229232
BC22 (downsampled)	72	F	breast cancer	buffy coat	3c	Standard	WGS			6.30068	11505688833	5.00247		0.000213747
BC22	72	F	breast cancer	buffy coat		Standard	WGS	272777217	416.664	18			0.241378
BC23 (downsampled)	58	F	breast cancer	buffy coat	3c	Standard	WGS			6.26843	11620844648	5.05254		0.000188182
BC23	58	F	breast cancer	buffy coat		Standard	WGS	251552237	396.406	17			0.234657
BC24 (downsampled)	56	F	breast cancer	buffy coat	3c	Standard	WGS			6.2953	11723374337	5.09712		0.000204906
BC24	56	F	breast cancer	buffy coat		Standard	WGS	258640200	385.168	17			0.242342
BC1 (downsampled)	56	F	breast cancer	tumor biopsy	4a,g,h	Standard	WGS			2.39209	4293829397	1.86688		7.17641e-05
BC1	56	F	breast cancer	tumor biopsy		Standard	WGS	1000334950	444.806	75			0.137346
BC2 (downsampled)	30	F	breast cancer	tumor biopsy	4a,g,h	Standard	WGS			2.09537	3775321996	1.64144		6.89048e-05
BC2	30	F	breast cancer	tumor biopsy		Standard	WGS	1141729813	458.252	88			0.139288
BC3 (downsampled)	52	F	breast cancer	tumor biopsy	4a,g,h	Standard	WGS			1.74084	3145121502	1.36744		6.84733e-05
BC3	52	F	breast cancer	tumor biopsy		Standard	WGS	996615809	450.45	77			0.143466
BC4 (downsampled)	71	F	breast cancer	tumor biopsy	4a,g,h	Standard	WGS			1.82038	3338874246	1.45168		6.54128e-05
BC4	71	F	breast cancer	tumor biopsy		Standard	WGS	847784692	467.003	67			0.12872
BC5	38	F	breast cancer	tumor biopsy		Standard	WGS	922711053	411.038	70			0.131425
BC6 (downsampled)	27	F	breast cancer	tumor biopsy	4a,g,h	Standard	WGS			2.29517	4230519930	1.83936		6.30027e-05
BC6	27	F	breast cancer	tumor biopsy		Standard	WGS	1198627792	449.251	94			0.128039
BC7 (downsampled)	49	F	breast cancer	tumor biopsy	4a,g,h	Standard	WGS			2.06067	3783294487	1.64491		6.18247e-05
BC7	49	F	breast cancer	tumor biopsy		Standard	WGS	1022525452	470.088	81			0.132955
BC9 (downsampled)	54	F	breast cancer	tumor biopsy	4a,g,h	Standard	WGS			1.39187	2520540541	1.09589		6.42211e-05
BC9	54	F	breast cancer	tumor biopsy		Standard	WGS	1068265390	499.718	84			0.134791
BC10 (downsampled)	50	F	breast cancer	tumor biopsy	4a,g,h	Standard	WGS			1.80034	3291988096	1.4313		6.91665e-05
BC10	50	F	breast cancer	tumor biopsy		Standard	WGS	1091505630	465.662	87			0.111056
SPM	39	M	healthy donor	buffy coat		Standard	WGS	436912445	527	37			0.092
Coverage: deduplicated coverage calculated by Picard collectWgsMetreics
Final bases: number of final bases passing deduplication and all analysis filters, which were used for mutation detections, similar to Final duplex bases except for these are not duplex bases
Final coverage: Final bases / high confident region size (2.3E+9)
